# Supplementary material for: New taxa and revisionary systematics of alcyonacean octocorals from the Pacific coast of North America (Cnidaria, Anthozoa)
Source: Zookeys. 2013 Apr 3;(283):15–42. doi: 10.3897/zookeys.283.4803 (PMC3677362; doi:10.3897/zookeys.283.4803)
Supplement: XML Treatment for Cryptophyton jedsmithi [file zookeys.283.4803-treatment1.xml]

<!DOCTYPE tp:taxon-treatment
  PUBLIC "-//TaxonX//DTD Taxonomic Treatment Publishing DTD v0 20100105//EN" "tax-treatment-NSO.dtd">
<tp:taxon-treatment xmlns:tp="http://www.plazi.org/taxpub"><tp:treatment-meta><mixed-citation publication-type="journal"><person-group><name><surname>Williams</surname><given-names>Gary C.</given-names></name></person-group><article-title>New taxa and revisionary systematics of alcyonacean octocorals from the Pacific coast of North America (Cnidaria, Anthozoa)</article-title><source>Zookeys</source><day>3</day><month>4</month><year>2013</year><volume>2013</volume><issue>283</issue><fpage>15</fpage><lpage>42</lpage><pub-id pub-id-type="doi">10.3897/zookeys.283.4803</pub-id></mixed-citation></tp:treatment-meta><tp:nomenclature><tp:taxon-name>
                            <tp:taxon-name-part taxon-name-part-type="genus">Cryptophyton</tp:taxon-name-part>
                            <tp:taxon-name-part taxon-name-part-type="species">jedsmithi</tp:taxon-name-part>
                        <object-id xmlns:xlink="http://www.w3.org/1999/xlink" xlink:type="simple">urn:lsid:zoobank.org:act:482B9A4A-2E2E-4A4A-A319-5CC211242B45</object-id>
								<object-id xmlns:xlink="http://www.w3.org/1999/xlink" xlink:type="simple">http://species-id.net/wiki/Cryptophyton_jedsmithi</object-id>
								</tp:taxon-name><tp:taxon-status xmlns:xlink="http://www.w3.org/1999/xlink" xlink:type="simple">sp. n.</tp:taxon-status><xref ref-type="fig" rid="F1">Figures 1</xref><xref ref-type="fig" rid="F2"/><xref ref-type="fig" rid="F3"/><xref ref-type="fig" rid="F4">–4</xref><xref ref-type="fig" rid="F19">, 19</xref></tp:nomenclature><tp:treatment-sec sec-type="Species diagnosis"><title>Species diagnosis.</title><p>Stolons ribbon-like to somewhat broadened in some areas. Anthosteles hemispherical, arise directly from basal stolons, elevated stolonic bars or <!--PageBreak-->transverse platforms absent. Anthocodial armature absent. Sclerites of stolons and anthosteles 0.06–0.10 mm in diameter, mostly spiny balls or stellate bodies with projecting processes in three dimensions.</p><!--PageBreak--></tp:treatment-sec><tp:treatment-sec sec-type="Type material"><title>Type material.</title><p>Holotype. CAS 177194. North America, U.S.A., California, San Diego County, San Diego, Point Loma, <named-content xmlns:xlink="http://www.w3.org/1999/xlink" content-type="dwc:verbatimCoordinates" xlink:type="simple">32°42'N, 117°15'20"W</named-content>, 12 February 2006, collector: Jeff Goddard, one specimen wet-preserved in 95% ethanol.</p></tp:treatment-sec><tp:treatment-sec sec-type="Habitat and distribution"><title>Habitat and distribution</title><p>(<xref ref-type="fig" rid="F19">Figure 19</xref>): Under a boulder in the low rocky intertidal zone at the type locality.</p></tp:treatment-sec><tp:treatment-sec sec-type="Etymology"><title>Etymology.</title><p>The species is named for Jedediah Strong Smith, American trailblazer and cartographer, who explored vast regions of western North America between 1822 and 1831, and along the Pacific Coast, including San Diego in December of 1826 (<xref ref-type="bibr" rid="B4">Brooks 1977</xref>) – the area of the type locality of the new species.</p></tp:treatment-sec><tp:treatment-sec sec-type="Description"><title>Description.</title><p><italic>Colonial morphology</italic> (<xref ref-type="fig" rid="F1">Figures 1A</xref><xref ref-type="fig" rid="F2">, 2</xref>). The holotype consists of approximately eighty-five polyps arising from flattened basal stolons. The stolons encrust a piece of dead cheilostomatid bryozoan, 32 mm long by 20 mm wide. The surface of the bryozoan is interspersed with several calcareous tubes of a serpulid polychaete.</p><p><italic>Polyps</italic> (<xref ref-type="fig" rid="F1">Figures 1B–C</xref>). Anthosteles are moundlike, rounded, hemispherical to subcylindrical. Anthocodiae are mostly retracted within the anthosteles, although a <!--PageBreak-->few are emergent. The anthosteles are approximately equal in height and diameter, mostly 1–1.4 mm.</p><p><italic>Sclerites</italic> (<xref ref-type="fig" rid="F1">Figures 1D–E</xref>, <xref ref-type="fig" rid="F3">3</xref><xref ref-type="fig" rid="F4">, 4</xref>). Sclerites of the coenencyme and anthosteles resemble spiny balls or stellate bodies with projecting processes in three dimensions; 0.05 – 0.10 mm long. Sclerites are absent from the anthocodiae and polyp bodies.</p><p><!--PageBreak--><italic>Color</italic> (<xref ref-type="fig" rid="F1">Figures 1A–C</xref>). Color in life: the anthosteles are pale orange and the anthocodiae are white. Wet-preserved holotype: stolons and anthosteles light grayish white, while the emergent anthocodiae are white.</p><!--PageBreak--><fig id="F1" position="float" orientation="portrait"><label>Figure 1.</label><caption><p><italic><tp:taxon-name>Cryptophyton jedsmithi</tp:taxon-name></italic> sp. n. <bold>A</bold> Wet preserved holotype (CAS 177194); scale bar = 10 mm. <bold>B–C</bold> Living holotype, details of polyps; photos courtesy of Jeff Goddard; scale bar for both = 1.5 mm. <bold>D–E</bold> Light micrographs of coenenchymal sclerites; scale bar for both = 0.10 mm.</p></caption><graphic xmlns:xlink="http://www.w3.org/1999/xlink" xlink:href="ZooKeys-283-015-g001.jpg" position="float" orientation="portrait" xlink:type="simple"/></fig><fig id="F2" position="float" orientation="portrait"><label>Figure 2.</label><caption><p><italic><tp:taxon-name>Cryptophyton jedsmithi</tp:taxon-name></italic> sp. n. A portion of the holotype, showing arrangement of nine polyps on a membranous stolon; scale bar = 3.0 mm.</p></caption><graphic xmlns:xlink="http://www.w3.org/1999/xlink" xlink:href="ZooKeys-283-015-g002.jpg" position="float" orientation="portrait" xlink:type="simple"/></fig></tp:treatment-sec><tp:treatment-sec sec-type="Differential diagnosis"><title>Differential diagnosis.</title><p>Two species of the genus <italic><tp:taxon-name>Cryptophyton</tp:taxon-name></italic> are known, <italic><tp:taxon-name>Cryptophyton goddardi</tp:taxon-name></italic> Williams, 2000 and <italic><tp:taxon-name>Cryptophyton jedsmithi</tp:taxon-name></italic> sp. n. The two species differ in sclerite shape. Those of <italic><tp:taxon-name>Cryptophyton goddardi</tp:taxon-name></italic> are irregularly-shaped radiates, tuberculated rods, and shuttles (<xref ref-type="bibr" rid="B35">Williams 2000</xref>: 337), while those of <italic><tp:taxon-name>Cryptophyton jedsmithi</tp:taxon-name></italic> sp. n. mostly resemble spiny balls or stellate bodies (<xref ref-type="fig" rid="F1">Figures 1D–E</xref>, <xref ref-type="fig" rid="F3">3</xref><xref ref-type="fig" rid="F4">–4</xref>).</p><p>The geographic range of <italic><tp:taxon-name>Cryptophyton goddardi</tp:taxon-name></italic> was originally known only from the type locality of central Oregon on the Pacific Coast of the United States, but has recently been extended southwards to southern California, and has been collected at seven locations (<xref ref-type="fig" rid="F19">Figure 19</xref>), while <italic><tp:taxon-name>Cryptophyton jedsmithi</tp:taxon-name></italic> sp. n. is known only from the type locality – San Diego, California (<xref ref-type="fig" rid="F19">Figure 19</xref>).</p><fig id="F3" position="float" orientation="portrait"><label>Figure 3.</label><caption><p><italic><tp:taxon-name>Cryptophyton jedsmithi</tp:taxon-name></italic> sp. n. Scanning electron micrographs of coenenchymal sclerites from the holotype. Scale bar = 0.03 mm.</p></caption><graphic xmlns:xlink="http://www.w3.org/1999/xlink" xlink:href="ZooKeys-283-015-g003.jpg" position="float" orientation="portrait" xlink:type="simple"/></fig><fig id="F4" position="float" orientation="portrait"><label>Figure 4.</label><caption><p><italic><tp:taxon-name>Cryptophyton jedsmithi</tp:taxon-name></italic> sp. n. Scanning electron micrographs of coenenchymal sclerites from the holotype; scale bar = 0.03 mm. Lower right, ultrastructural detail from center of the sclerite to the adjacent left; scale bar = 0.01mm.</p></caption><graphic xmlns:xlink="http://www.w3.org/1999/xlink" xlink:href="ZooKeys-283-015-g004.jpg" position="float" orientation="portrait" xlink:type="simple"/></fig></tp:treatment-sec><tp:treatment-sec sec-type="Key to the species of Cryptophyton"><title>Key to the species of <italic><tp:taxon-name>Cryptophyton</tp:taxon-name></italic></title><table-wrap content-type="key" position="anchor" orientation="portrait"><table><tbody><tr><td rowspan="1" colspan="1">1a</td><td rowspan="1" colspan="1">Anthosteles (polyp mounds) cylindrical, up to 2.8 mm in height and 1.8 mm in diameter. Sclerites are irregulary-shaped radiates, irregular sclerites presumably derived from radiates, tuberculate rods, and shuttles; 0.06–0.18 mm long</td><td rowspan="1" colspan="1"><italic><tp:taxon-name>Cryptophyton goddardi</tp:taxon-name></italic></td></tr><tr><td rowspan="1" colspan="1">1b</td><td rowspan="1" colspan="1">Anthosteles (polyp mounds) hemispherical, approximately equal in height and diameter, mostly 1–1.4 mm. Sclerites resemble spiny balls or stellate bodies with projecting processes in three dimensions; 0.05–0.10 mm long</td><td rowspan="1" colspan="1"><italic><tp:taxon-name>Cryptophyton jedsmithi</tp:taxon-name></italic> sp. n.</td></tr></tbody></table></table-wrap></tp:treatment-sec><tp:treatment-sec><!--Section generated to contain objects referenced in tp:taxon-treatment.--><fig id="F19" position="float" orientation="portrait"><label>Figure 19.</label><caption><p>Map of the North American Pacific coast showing collecting localities for <italic><tp:taxon-name>Cryptophyton jedsmithi</tp:taxon-name></italic> sp. n. (<bold>*</bold>), <italic><tp:taxon-name>Cryptophyton goddardi</tp:taxon-name></italic> (●), <italic><tp:taxon-name>Chromoplexaura marki</tp:taxon-name></italic> (▲), and <italic><tp:taxon-name>Gersemia lambi</tp:taxon-name></italic> sp. n. (■). Arrows designate type localities.</p></caption><graphic xmlns:xlink="http://www.w3.org/1999/xlink" xlink:href="ZooKeys-283-015-g019.jpg" position="float" orientation="portrait" xlink:type="simple"/></fig></tp:treatment-sec><ref-list><ref id="B4"><mixed-citation xmlns:xlink="http://www.w3.org/1999/xlink" xlink:type="simple"><person-group><name name-style="western"><surname>Brooks</surname><given-names>GR</given-names></name></person-group> (<role>editor</role>) (<year>1977</year>)<source> The southwest expedition of Jedediah S. Smith, his personal account of the journey to California, 1826–1827. Western Frontiersman Series 18.</source><publisher-name>The Arthur H. Clark Company, Glendale</publisher-name>, <publisher-loc>California</publisher-loc>, <lpage>259</lpage> pp.</mixed-citation></ref><ref id="B35"><mixed-citation xmlns:xlink="http://www.w3.org/1999/xlink" xlink:type="simple"><person-group><name name-style="western"><surname>Williams</surname><given-names>GC</given-names></name></person-group> (<year>2000</year>)<source> A new genus and species of stoloniferous octocoral (Anthozoa: Clavulariidae) from the Pacific coast of North America. Zoologische Mededelingen, Leiden 73: 333–343.</source></mixed-citation></ref></ref-list></tp:taxon-treatment>
