# Supplementary material for: New taxa and revisionary systematics of alcyonacean octocorals from the Pacific coast of North America (Cnidaria, Anthozoa)
Source: Zookeys. 2013 Apr 3;(283):15–42. doi: 10.3897/zookeys.283.4803 (PMC3677362; doi:10.3897/zookeys.283.4803)
Supplement: XML Treatment for Alcyonium [file zookeys.283.4803-treatment2.xml]

<!DOCTYPE tp:taxon-treatment
  PUBLIC "-//TaxonX//DTD Taxonomic Treatment Publishing DTD v0 20100105//EN" "tax-treatment-NSO.dtd">
<tp:taxon-treatment xmlns:tp="http://www.plazi.org/taxpub"><tp:treatment-meta><mixed-citation publication-type="journal"><person-group><name><surname>Williams</surname><given-names>Gary C.</given-names></name></person-group><article-title>New taxa and revisionary systematics of alcyonacean octocorals from the Pacific coast of North America (Cnidaria, Anthozoa)</article-title><source>Zookeys</source><day>3</day><month>4</month><year>2013</year><volume>2013</volume><issue>283</issue><fpage>15</fpage><lpage>42</lpage><pub-id pub-id-type="doi">10.3897/zookeys.283.4803</pub-id></mixed-citation></tp:treatment-meta><tp:nomenclature><tp:taxon-name>
                            <tp:taxon-name-part taxon-name-part-type="genus">Alcyonium</tp:taxon-name-part>
                        </tp:taxon-name><tp:taxon-status xmlns:xlink="http://www.w3.org/1999/xlink" xlink:type="simple">sp. indet.</tp:taxon-status><xref ref-type="fig" rid="F5">Figures 5</xref><xref ref-type="fig" rid="F6">–6</xref></tp:nomenclature><tp:treatment-sec sec-type="Synonomy"><title>Synonomy.</title><p><italic><tp:taxon-name>Alcyonium</tp:taxon-name></italic> sp. <xref ref-type="bibr" rid="B36">Williams (2007</xref>: 184-185, 188); <xref ref-type="bibr" rid="B38">Williams and Lundsten (2009</xref>: 1078).</p></tp:treatment-sec><tp:treatment-sec sec-type="Material examined"><title>Material examined.</title><p>CAS 179450, Canada, British Columbia, Weynton Passage, Plumper Group of islands, Plumper Island, (<named-content xmlns:xlink="http://www.w3.org/1999/xlink" content-type="dwc:verbatimCoordinates" xlink:type="simple">50°35.501'N, 126°47.997'W</named-content>), 20 m depth, 10 November 2009, collector: N. McDaniel, one whole colony. CAS 173217, Canada, British Columbia, Strait of Juan de Fuca, Swordfish Island (<named-content xmlns:xlink="http://www.w3.org/1999/xlink" content-type="dwc:verbatimCoordinates" xlink:type="simple">48°18'36.4"N, 123°34'58.4"W</named-content>), 6 m depth, 28 September 2009, collectors: C. Blondeau, T. Hill, R. Van Hall, one whole colony, abundant in underwater tunnel with dynamic surge. CAS 029138, U.S.A., Alaska, Arctic Ocean, near Point Barrow, 44 m depth, 29 July 1951, collector: J. Bohlke on R/V ”Ivik”, two whole colonies.</p></tp:treatment-sec><tp:treatment-sec sec-type="Taxonomic assessment"><title>Taxonomic assessment.</title><p><italic><tp:taxon-name>Alcyonium</tp:taxon-name></italic> sp. indet. is known from the west coast of North America from Alaska south to British Columbia and California, and has been referred to as <italic><tp:taxon-name>Gersemia rubiformis</tp:taxon-name></italic>, <italic><tp:taxon-name>Capnella rubiformis</tp:taxon-name></italic>, or <italic><tp:taxon-name>Eunephthya rubiformis</tp:taxon-name></italic> in numerous publications (examples: <xref ref-type="bibr" rid="B20">Madsen 1944</xref>; Ofwegen 2012). These binomens are <!--PageBreak-->based on the entry <italic><tp:taxon-name>Lobularia rubiformis</tp:taxon-name></italic> by <xref ref-type="bibr" rid="B9">Ehrenberg (1834</xref>: 282). All previous references that referred to the original author of the species have noted <xref ref-type="bibr" rid="B9">Ehrenberg (1834)</xref> as the original source. However, on page 282 of this work, he notes that Pallas was the original author. This fact apparently has eluded the attention of subsequent authors, both in print and in electronic sources as well. Ehrenberg does not identify the date of Pallas’s description, but it is known that Peter Simon Pallas published works on <!--PageBreak-->zoophytes and corals between 1766 and 1798 (<xref ref-type="bibr" rid="B1">Bayer 1981a</xref>). Ehrenberg also notes the locality of <italic><tp:taxon-name>Lobularia rubiformis</tp:taxon-name></italic> as <italic>“</italic>Mari septentrionali” (= Northern Sea). Needless-to-say, this is ambiguous and could serve to describe the North Atlantic, the Arctic Ocean, or all northern seas including the North Pacific. The name <italic><tp:taxon-name>Gersemia rubiformis</tp:taxon-name></italic> has been applied to a species of soft coral that is reported to occur in polar to temperate regions of the Arctic Ocean and the northwest Atlantic Ocean from the eastern Canada south to North Carolina (<xref ref-type="bibr" rid="B29">Ofwegen 2012b</xref>). It has also been reported from the <!--PageBreak-->North Pacific Ocean from Alaska south to California and west to Russia (<xref ref-type="bibr" rid="B34">Williams et al. 1987</xref>; <xref ref-type="bibr" rid="B29">Ofwegen 2012b</xref>).</p><p>In addition, there are other ambiguous details that are relevant here. Ehrenberg’s 1834 paper is dedicated to the corals of the Red Sea, but he lists <italic><tp:taxon-name>Lobularia rubiformis</tp:taxon-name></italic> as inhabiting the “Mari septentrionali.” The genus <italic><tp:taxon-name>Lobularia</tp:taxon-name></italic> is a synonym of <italic><tp:taxon-name>Cladiella</tp:taxon-name></italic>, a zooxanthellate Indo-Pacific genus that is distributed in the Red Sea as well as much of the Indo-West Pacific (<xref ref-type="bibr" rid="B10">Fabricius and Alderslade 2001</xref>). The genera to which this species has been identified in the literature represent two different soft coral families, the <tp:taxon-name>Alcyoniidae</tp:taxon-name> and the <tp:taxon-name>Nephtheidae</tp:taxon-name>. My examination of western North American material reveals that the species has small, completely retractile polyps and a polyp arrangement that is lobate rather than catkin-like (even though there may be few to no polyps on the lower parts of the expanded lobes). In addition, the northeastern Pacific material (<xref ref-type="fig" rid="F5">Figure 5</xref>) exhibits morphological similarities to other species of <italic><tp:taxon-name>Alcyonium</tp:taxon-name></italic>, as previously described and illustrated (<xref ref-type="bibr" rid="B33">Verseveldt and Ofwegen 1992</xref>; <xref ref-type="bibr" rid="B7">Casas et al. 1997</xref>; <xref ref-type="bibr" rid="B27">Ofwegen et al. 2007</xref>). The general appearance of the scIerites of <italic><tp:taxon-name>Alcyonium</tp:taxon-name></italic> sp. indet. (<xref ref-type="fig" rid="F6">Figure 6</xref>) are consistent with other species of the genus as well. I therefore here align the species to the <tp:taxon-name>Alcyoniidae</tp:taxon-name>, rather than the <tp:taxon-name>Nephtheidae</tp:taxon-name>.</p><p>Recent molecular phylogenetic evidence shows that there are two species included in <italic><tp:taxon-name>Gersemia</tp:taxon-name></italic> that nest in the genus <italic><tp:taxon-name>Alcyonium</tp:taxon-name></italic>, rather than with other nephtheids (<xref ref-type="bibr" rid="B3">Breedy et al. 2012</xref>: 357). In light of this, future research may show that other species previously allocated to <italic><tp:taxon-name>Gersemia</tp:taxon-name></italic> may in fact belong to <italic><tp:taxon-name>Alcyonium</tp:taxon-name></italic>. It is not known if a type specimen of <italic><tp:taxon-name>Lobularia rubiformis</tp:taxon-name></italic> was ever designated. From the aforementioned, it is here considered that the Pacific coast material cannot justifiably be ascribed to <italic><tp:taxon-name>Gersemia rubiformis</tp:taxon-name></italic> and the validity of that species cannot be determined at present. Because of this, the Pacific coast species is considered as an unidentified species of the genus <italic><tp:taxon-name>Alcyonium</tp:taxon-name></italic> <xref ref-type="bibr" rid="B36">Williams 2007</xref>: 184-185, 188; <xref ref-type="bibr" rid="B38">Williams and Lundsten 2009</xref>: 1078). It is evident that a taxonomic revision and determination of the validity of <italic><tp:taxon-name>Gersemia rubiformis</tp:taxon-name></italic> is necessary, and that molecular studies of samples from various populations in the Atlantic, Arctic, and Pacific Oceans may provide a clearer understanding regarding taxonomic status.</p><fig id="F5" position="float" orientation="portrait"><label>Figure 5.</label><caption><p><italic><tp:taxon-name>Alcyonium</tp:taxon-name></italic> sp. indet. <bold>A</bold> Underwater photograph of orange and pale orange colonies, November 10, 2009, at Plumper Rock, Plumper Group of islands, Weynton Passage, British Columbia, Canada, GPS coordinates 50 35.495N × 126 47.998W., 20 m depth. Photo by Neil McDaniel <bold>B</bold> Wet-preserved white specimen (CAS 179450) <bold>C</bold> Wet-preserved red specimen (CAS 173217); scale bars for <bold>B</bold> and <bold>C</bold> =10 mm.</p></caption><graphic xmlns:xlink="http://www.w3.org/1999/xlink" xlink:href="ZooKeys-283-015-g005.jpg" position="float" orientation="portrait" xlink:type="simple"/></fig><fig id="F6" position="float" orientation="portrait"><label>Figure 6.</label><caption><p><italic><tp:taxon-name>Alcyonium</tp:taxon-name></italic> sp. indet. (CAS 029138). <bold>A</bold> Polyp sclerites <bold>B</bold> Coenenchymal sclerites of the polypary <bold>C</bold> Coenenchymal sclerites of the stalk. Scale bar = 0.10 mm.</p></caption><graphic xmlns:xlink="http://www.w3.org/1999/xlink" xlink:href="ZooKeys-283-015-g006.jpg" position="float" orientation="portrait" xlink:type="simple"/></fig></tp:treatment-sec><ref-list><ref id="B36"><mixed-citation xmlns:xlink="http://www.w3.org/1999/xlink" xlink:type="simple"><person-group><name name-style="western"><surname>Williams</surname><given-names>GC</given-names></name></person-group> (<year>2007</year>)<source> Anthozoa: Octocorallia. pp. 184–188. In: Carlton J.T., Ed., Intertidal Invertebrates from Central California to Oregon. University of California Press, Berkeley.</source></mixed-citation></ref><ref id="B38"><mixed-citation xmlns:xlink="http://www.w3.org/1999/xlink" xlink:type="simple"><person-group><name name-style="western"><surname>Williams</surname><given-names>GC</given-names></name><name name-style="western"><surname>Lunsten</surname><given-names>L</given-names></name></person-group> (<year>2009</year>)<article-title> The nephtheid soft coral genus <italic>Gersemia</italic> Marenzeller, 1878, with the description of a new species from the northeast Pacific and a review of two additional species (Octocorallia; Alcyonacea).</article-title><source>Zoologische Mededelingen, Leiden </source><volume>83</volume> (<issue>34</issue>): <fpage>1067</fpage>-<lpage>1081</lpage>.</mixed-citation></ref><ref id="B20"><mixed-citation xmlns:xlink="http://www.w3.org/1999/xlink" xlink:type="simple"><person-group><name name-style="western"><surname>Madsen</surname><given-names>FJ</given-names></name></person-group> (<year>1944</year>)<source> Octocorallia (Stolonifera - Telestacea - Xeniidae - Alcyonacea - Gorgonacea). The Danish Ingolf-Expedition, 5: 1–65. Bianco Luno A/S. Copenhagen.</source></mixed-citation></ref><ref id="B9"><mixed-citation xmlns:xlink="http://www.w3.org/1999/xlink" xlink:type="simple"><person-group><name name-style="western"><surname>Ehrenberg</surname><given-names>CG</given-names></name></person-group> (<year>1834</year>)<source> Beitrage zur physiologischen Kenntniss der Corallenthiere im allgemeinen, und besonders des rothen Meeres, nebst einem Versuche zur physiologischen Systematik derselben. Abhandlungen der Königlich Preussischen Akademie der Wissenschaften zu Berlin. Aus dem Jahre 1832. Erster Theil: 225–380.</source></mixed-citation></ref><ref id="B1"><mixed-citation xmlns:xlink="http://www.w3.org/1999/xlink" xlink:type="simple"><person-group><name name-style="western"><surname>Bayer</surname><given-names>FM</given-names></name></person-group> (<year>1981a</year>)<article-title> Status of knowledge of octocorals of world seas.</article-title><source>Seminários de Biologia Marinha, Academia Brasileira de Ciências, Rio de Janeiro </source><volume>1981</volume>: <fpage>3</fpage>-<lpage>102</lpage>.</mixed-citation></ref><ref id="B29"><mixed-citation xmlns:xlink="http://www.w3.org/1999/xlink" xlink:type="simple"><person-group><name name-style="western"><surname>Ofwegen</surname><given-names>L van</given-names></name></person-group> (<year>2012b</year>)<source><italic>Gersemia rubiformis</italic> (Ehrenberg, 1834). Accessed through: World Register of Marine Species at <ext-link ext-link-type="uri" xlink:href="http://www.marinespecies.org/aphia.php?p=taxdetails&amp;id=156103" xlink:type="simple">http://www.marinespecies.org/aphia.php?p=taxdetails&amp;id=156103</ext-link>  on 2013–01–15.</source></mixed-citation></ref><ref id="B34"><mixed-citation xmlns:xlink="http://www.w3.org/1999/xlink" xlink:type="simple"><person-group><name name-style="western"><surname>Williams</surname><given-names>D</given-names></name><name name-style="western"><surname>Anderson</surname><given-names>RJ</given-names></name><name name-style="western"><surname>Van Duyne</surname><given-names>GD</given-names></name><name name-style="western"><surname>Clardy</surname><given-names>J</given-names></name></person-group> (<year>1987</year>)<article-title> Cembrane and pseudopterane diterpenes from the soft coral <italic>Gersemia rubiformis</italic>.</article-title><source>Journal of Organic Chemistry </source><volume>52</volume> (<issue>3</issue>): <fpage>332</fpage>-<lpage>335</lpage>. doi: <ext-link ext-link-type="uri" xlink:href="http://dx.doi.org/10.1021/jo00379a002" xlink:type="simple">10.1021/jo00379a002</ext-link></mixed-citation></ref><ref id="B10"><mixed-citation xmlns:xlink="http://www.w3.org/1999/xlink" xlink:type="simple"><person-group><name name-style="western"><surname>Fabricius</surname><given-names>K</given-names></name><name name-style="western"><surname>Alderslade</surname><given-names>P</given-names></name></person-group> (<year>2001</year>)<source> Soft corals and sea fans – a comprehensive guide to the tropical shallow-water genera of the Central-West Pacific, the Indian Ocean and the Red Sea.</source><publisher-name>Australian Institute of Marine Science</publisher-name>, <publisher-loc>Townsville</publisher-loc>, <lpage>264</lpage> pp.</mixed-citation></ref><ref id="B33"><mixed-citation xmlns:xlink="http://www.w3.org/1999/xlink" xlink:type="simple"><person-group><name name-style="western"><surname>Verseveldt</surname><given-names>J</given-names></name><name name-style="western"><surname>Ofwegen</surname><given-names>LP van</given-names></name></person-group> (<year>1992</year>)<article-title> New and redescribed species of <italic>Alcyonium</italic> Linnaeus, 1758 (Anthozoa: Alcyonacea).</article-title><source>Zoologische Mededelingen, Leiden </source><volume>66</volume> (<issue>7</issue>): <fpage>155</fpage>-<lpage>181</lpage>.</mixed-citation></ref><ref id="B7"><mixed-citation xmlns:xlink="http://www.w3.org/1999/xlink" xlink:type="simple"><person-group><name name-style="western"><surname>Casas</surname><given-names>C</given-names></name><name name-style="western"><surname>Ramil</surname><given-names>F</given-names></name><name name-style="western"><surname>Ofwegen</surname><given-names>LP van</given-names></name></person-group> (<year>1997</year>)<article-title> Octocorallia (Cnidaria: Anthozoa) from the Scotia Arc, South Atlantic Ocean. I. The genus <italic>Alcyonium</italic> Linnaeus, 1758.</article-title><source>Zoologische Mededelingen, Leiden </source><volume>71</volume> (<issue>26</issue>): <fpage>299</fpage>-<lpage>311</lpage>.</mixed-citation></ref><ref id="B27"><mixed-citation xmlns:xlink="http://www.w3.org/1999/xlink" xlink:type="simple"><person-group><name name-style="western"><surname>Ofwegen</surname><given-names>LP van</given-names></name><name name-style="western"><surname>Häussermann</surname><given-names>V</given-names></name><name name-style="western"><surname>Försterra</surname><given-names>G</given-names></name></person-group> (<year>2007</year>)<article-title> The genus <italic>Alcyonium</italic> (Octocorallia: Alcyonacea: Alcyoniidae) in Chile.</article-title><source>Zootaxa </source><volume>1607</volume>: <fpage>1</fpage>-<lpage>19</lpage>.</mixed-citation></ref><ref id="B3"><mixed-citation xmlns:xlink="http://www.w3.org/1999/xlink" xlink:type="simple"><person-group><name name-style="western"><surname>Breedy</surname><given-names>O</given-names></name><name name-style="western"><surname>Ofwegen</surname><given-names>LP van</given-names></name><name name-style="western"><surname>Vargas</surname><given-names>S</given-names></name></person-group> (<year>2012</year>)<article-title> A new family of soft corals (Anthozoa, Octocorallia, Alcyonacea) form the aphotic tropical eastern Pacific water revealed by integrative taxonomy.</article-title><source>Systematics and Biodiversity </source><volume>10</volume> (<issue>3</issue>): <fpage>351</fpage>-<lpage>359</lpage>. doi: <ext-link ext-link-type="uri" xlink:href="http://dx.doi.org/10.1080/14772000.2012.707694" xlink:type="simple">10.1080/14772000.2012.707694</ext-link></mixed-citation></ref></ref-list></tp:taxon-treatment>
