# Supplementary material for: New taxa and revisionary systematics of alcyonacean octocorals from the Pacific coast of North America (Cnidaria, Anthozoa)
Source: Zookeys. 2013 Apr 3;(283):15–42. doi: 10.3897/zookeys.283.4803 (PMC3677362; doi:10.3897/zookeys.283.4803)
Supplement: XML Treatment for Gersemia lambi [file zookeys.283.4803-treatment3.xml]

<!DOCTYPE tp:taxon-treatment
  PUBLIC "-//TaxonX//DTD Taxonomic Treatment Publishing DTD v0 20100105//EN" "tax-treatment-NSO.dtd">
<tp:taxon-treatment xmlns:tp="http://www.plazi.org/taxpub"><tp:treatment-meta><mixed-citation publication-type="journal"><person-group><name><surname>Williams</surname><given-names>Gary C.</given-names></name></person-group><article-title>New taxa and revisionary systematics of alcyonacean octocorals from the Pacific coast of North America (Cnidaria, Anthozoa)</article-title><source>Zookeys</source><day>3</day><month>4</month><year>2013</year><volume>2013</volume><issue>283</issue><fpage>15</fpage><lpage>42</lpage><pub-id pub-id-type="doi">10.3897/zookeys.283.4803</pub-id></mixed-citation></tp:treatment-meta><tp:nomenclature><tp:taxon-name>
                            <tp:taxon-name-part taxon-name-part-type="genus">Gersemia</tp:taxon-name-part>
                            <tp:taxon-name-part taxon-name-part-type="species">lambi</tp:taxon-name-part>
                        <object-id xmlns:xlink="http://www.w3.org/1999/xlink" xlink:type="simple">urn:lsid:zoobank.org:act:C2BFCF41-3F55-43FA-9858-9FFC2543E0ED</object-id>
								<object-id xmlns:xlink="http://www.w3.org/1999/xlink" xlink:type="simple">http://species-id.net/wiki/Gersemia_lambi</object-id>
								</tp:taxon-name><tp:taxon-status xmlns:xlink="http://www.w3.org/1999/xlink" xlink:type="simple">sp. n.</tp:taxon-status><xref ref-type="fig" rid="F7">Figures 7</xref><xref ref-type="fig" rid="F8"/><xref ref-type="fig" rid="F9"/><xref ref-type="fig" rid="F10"/><xref ref-type="fig" rid="F11">–11</xref><xref ref-type="fig" rid="F19">, 19</xref></tp:nomenclature><tp:treatment-sec sec-type="Species diagnosis"><title>Species diagnosis.</title><p>Polyps clustered in groups on short lobes, emanating from short stalk above holdfast. Polyps tubular, curved, non-retractile, relatively large. Sclerites primarily radiates with variable ornamentation and modification of turberculation; rod-like forms also present. Colonies pink in life, white preserved.</p><!--PageBreak--><!--PageBreak--><!--PageBreak--><!--PageBreak--></tp:treatment-sec><tp:treatment-sec sec-type="Type material"><title>Type material.</title><p>Holotype. CAS 171939, Canada, British Columbia, Langara Island; 26 June 2004; 12 m depth, collected by Andy Lamb; one specimen. Paratypes. CAS 171940, same data as holotype, one specimen. CAS 171940, same data as holotype, one specimen.</p></tp:treatment-sec><tp:treatment-sec sec-type="Additional material"><title>Additional material.</title><p>CAS 179449, same data as holotype, 11 specimens. CAS 173218. Canada, British Columbia, east side of Kerouard Island, off south end of <!--PageBreak-->Queen Charlotte Island; 9 m depth, 51 54.624'N, 130 58.635'N; 7 August 2003; 20 m depth; collected by Doug Swanston; one specimen. CAS 173219. Canada, British Columbia, Queen Charlotte Islands, Kunghit Island, west side of Cape St. James; 21 May 2002; 9 m depth; collected by Danny Kent; one specimen.</p></tp:treatment-sec><tp:treatment-sec sec-type="Habitat and distribution"><title>Habitat and distribution</title><p>(<xref ref-type="fig" rid="F19">Figure 19</xref>). Shallow subtidal region from Cape Ommaney, southeast Alaska, USA (according to Neil McDaniel, pers. comm.), to central British Columbia, Canada; 9–20 m depth.</p><!--PageBreak--></tp:treatment-sec><tp:treatment-sec sec-type="Etymology"><title>Etymology.</title><p>This species is named for marine naturalist and educator Andy Lamb (Vancouver, British Columbia), who collected the type material.</p></tp:treatment-sec><tp:treatment-sec sec-type="Description"><title>Description.</title><p><italic>Colonial morphology</italic> (<xref ref-type="fig" rid="F7">Figures 7B-C</xref>). The holotype measures 55 mm in length, 39 mm in width, and 35 mm in height. It is composed of dense concentrations of autozooids distributed in isolated clusters on several lobes that emanate from the stalk, which arises immediately above the basal holdfast. Each cluster usually contains approximately 5 and 15 polyps.</p><p><italic>Polyps</italic> (<xref ref-type="fig" rid="F7">Figures 7B–C, F</xref>). The polyps are monomorphic, non-retractile, tubular in shape, and vary in length and width (4.0–7.0 mm in length and 1.5–2.0 mm in width). The width of the polyps is greatest at the distal extremities. The polyps are erect and often curve upward from their bases.</p><p><italic>Sclerites</italic> (<xref ref-type="fig" rid="F8">Figures 8</xref><xref ref-type="fig" rid="F9"/><xref ref-type="fig" rid="F10"/><xref ref-type="fig" rid="F11">–11</xref>). Coenenchymal sclerites of the polypary are primarily sharply-tuberculated radiates, 0.03–0.11 mm. Coenenchymal sclerites of the stalk are mostly variously-ornamented radiates and modified radiates, 0.03–0.12 mm long. Polyp wall sclerites abundant, uniformly and densely-distributed, 0.03–013 mm in length, mostly variably-shaped radiates and rods with a few irregularly-shaped elongate forms and crosses. Tentacle sclerites densely and uniformly distributed (not arranged <italic>en chevron</italic>), mostly radiates and rods, although a few club-shaped or approach torch-like forms are also present.</p><p><italic>Color</italic> (<xref ref-type="fig" rid="F7">Figures 7A–D, E</xref>). Colony color is pink to reddish in life, often with orange oral discs. Colonies are uniformly cream-white in color when preserved in ethanol.</p><fig id="F7" position="float" orientation="portrait"><label>Figure 7.</label><caption><p><italic><tp:taxon-name>Gersemia lambi</tp:taxon-name></italic> sp. n. <bold>A</bold> Underwater photograph of colonies with polyps fully expanded; photo courtesy Marc Chamberlain <bold>B</bold> Wet-preserved holotype, dorsal view; scale bar = 10 mm <bold>C</bold> Wet-preserved holotype, lateral view; scale bar = 10 mm <bold>D</bold> Underwater photograph of colonies with polyps retracted; photo courtesy Neil McDaniel <bold>E</bold> Underwater photograph of colonies with polyps retracted (center); photo courtesy Marc Chamberlain <bold>F</bold> Wet-preserved paratype, lateral view (CAS 171941); scale bar = 10 mm.</p></caption><graphic xmlns:xlink="http://www.w3.org/1999/xlink" xlink:href="ZooKeys-283-015-g007.jpg" position="float" orientation="portrait" xlink:type="simple"/></fig><fig id="F8" position="float" orientation="portrait"><label>Figure 8.</label><caption><p><italic><tp:taxon-name>Gersemia lambi</tp:taxon-name></italic> sp. n. Scanning electron micrographs of polyp sclerites. Scale bar = 0.04 mm.</p></caption><graphic xmlns:xlink="http://www.w3.org/1999/xlink" xlink:href="ZooKeys-283-015-g008.jpg" position="float" orientation="portrait" xlink:type="simple"/></fig><fig id="F9" position="float" orientation="portrait"><label>Figure 9.</label><caption><p><italic><tp:taxon-name>Gersemia lambi</tp:taxon-name></italic> sp. n. Scanning electron micrographs of sclerites of the polypary coenenchyme. Scale bar = 0.04 mm.</p></caption><graphic xmlns:xlink="http://www.w3.org/1999/xlink" xlink:href="ZooKeys-283-015-g009.jpg" position="float" orientation="portrait" xlink:type="simple"/></fig><fig id="F10" position="float" orientation="portrait"><label>Figure 10.</label><caption><p><italic><tp:taxon-name>Gersemia lambi</tp:taxon-name></italic> sp. n. Scanning electron micrographs of stalk sclerites. Scale bar = 0.04 mm.</p></caption><graphic xmlns:xlink="http://www.w3.org/1999/xlink" xlink:href="ZooKeys-283-015-g010.jpg" position="float" orientation="portrait" xlink:type="simple"/></fig><fig id="F11" position="float" orientation="portrait"><label>Figure 11.</label><caption><p><italic><tp:taxon-name>Gersemia lambi</tp:taxon-name></italic> sp. n. Scanning electron micrographs of stalk sclerites. Scale bar = 0.04 mm.</p></caption><graphic xmlns:xlink="http://www.w3.org/1999/xlink" xlink:href="ZooKeys-283-015-g011.jpg" position="float" orientation="portrait" xlink:type="simple"/></fig></tp:treatment-sec><tp:treatment-sec sec-type="Differential diagnosis"><title>Differential diagnosis.</title><p>The only other species known in the genus <italic><tp:taxon-name>Gersemia</tp:taxon-name></italic> from the Pacific Coast of North America is <italic><tp:taxon-name>Gersemia juliepackardae</tp:taxon-name></italic> Williams &amp; Lundsten, 2009. Although coenenchymal sclerites of the two species are predominantly eight radiates, <italic><tp:taxon-name>Gersemia juliepackardae</tp:taxon-name></italic> and <italic><tp:taxon-name>Gersemia lambi</tp:taxon-name></italic> sp. n. differ markedly in surface feature characters. Those of <italic><tp:taxon-name>Gersemia juliepackardae</tp:taxon-name></italic> are narrow with slender medial waists and relatively rounded tubercle tips (<xref ref-type="bibr" rid="B38">Williams and Lundsten 2009</xref>), while those of <italic><tp:taxon-name>Gersemia lambi</tp:taxon-name></italic> sp. n. are broad with wide medial waists and more acute tubercle apexes (<xref ref-type="fig" rid="F8">Figures 8–11</xref>).</p><p>This species is distributed from Washington to southern California, while <italic><tp:taxon-name>Gersemia lambi</tp:taxon-name></italic> is known from southern Alaska to British Columbia. The two species differ markedly in their bathymetric distributions. Collected material of <italic><tp:taxon-name>Gersemia juliepackardae</tp:taxon-name></italic> is recorded between 888 to 1600 meters in depth, although video images record the species from 520–2034 meters (<xref ref-type="bibr" rid="B38">Williams and Lundsten 2009</xref>). <italic><tp:taxon-name>Gersemia lambi</tp:taxon-name></italic> sp. n., on the other hand, is known at present only from a depth range of 9-20 meters.</p><p><bold>Key to the species of <italic><tp:taxon-name>Gersemia</tp:taxon-name></italic> from the west coast of North America</bold></p><table-wrap content-type="key" position="anchor" orientation="portrait"><table><tbody><tr><td rowspan="1" colspan="1">1a</td><td rowspan="1" colspan="1">Alcohol-preserved polyps cylindrical, straight, 4.5–5.5 mm long by 1.2–1.5 mm wide. Sclerites of the distal half of polyps are red, all other sclerites colorless. Color of preserved colonies white with pink distal regions of polyps</td><td rowspan="1" colspan="1"><italic><tp:taxon-name>Gersemia juliepackardae</tp:taxon-name></italic></td></tr><tr><td rowspan="1" colspan="1">1b</td><td rowspan="1" colspan="1">Alcohol-preserved polyps tubular in shape, often curved, 4.5-8.0 mm long by 1.5–2.0 mm wide. All sclerites are colorless. Color of preserved colonies is white throughout</td><td rowspan="1" colspan="1"><italic><tp:taxon-name>Gersemia lambi</tp:taxon-name></italic> sp. n.</td></tr><!--PageBreak--></tbody></table></table-wrap></tp:treatment-sec><tp:treatment-sec><!--Section generated to contain objects referenced in tp:taxon-treatment.--><fig id="F19" position="float" orientation="portrait"><label>Figure 19.</label><caption><p>Map of the North American Pacific coast showing collecting localities for <italic><tp:taxon-name>Cryptophyton jedsmithi</tp:taxon-name></italic> sp. n. (<bold>*</bold>), <italic><tp:taxon-name>Cryptophyton goddardi</tp:taxon-name></italic> (●), <italic><tp:taxon-name>Chromoplexaura marki</tp:taxon-name></italic> (▲), and <italic><tp:taxon-name>Gersemia lambi</tp:taxon-name></italic> sp. n. (■). Arrows designate type localities.</p></caption><graphic xmlns:xlink="http://www.w3.org/1999/xlink" xlink:href="ZooKeys-283-015-g019.jpg" position="float" orientation="portrait" xlink:type="simple"/></fig></tp:treatment-sec><ref-list><ref id="B38"><mixed-citation xmlns:xlink="http://www.w3.org/1999/xlink" xlink:type="simple"><person-group><name name-style="western"><surname>Williams</surname><given-names>GC</given-names></name><name name-style="western"><surname>Lunsten</surname><given-names>L</given-names></name></person-group> (<year>2009</year>)<article-title> The nephtheid soft coral genus <italic>Gersemia</italic> Marenzeller, 1878, with the description of a new species from the northeast Pacific and a review of two additional species (Octocorallia; Alcyonacea).</article-title><source>Zoologische Mededelingen, Leiden </source><volume>83</volume> (<issue>34</issue>): <fpage>1067</fpage>-<lpage>1081</lpage>.</mixed-citation></ref></ref-list></tp:taxon-treatment>
