# Supplementary material for: New taxa and revisionary systematics of alcyonacean octocorals from the Pacific coast of North America (Cnidaria, Anthozoa)
Source: Zookeys. 2013 Apr 3;(283):15–42. doi: 10.3897/zookeys.283.4803 (PMC3677362; doi:10.3897/zookeys.283.4803)
Supplement: XML Treatment for Chromoplexaura [file zookeys.283.4803-treatment4.xml]

<!DOCTYPE tp:taxon-treatment
  PUBLIC "-//TaxonX//DTD Taxonomic Treatment Publishing DTD v0 20100105//EN" "tax-treatment-NSO.dtd">
<tp:taxon-treatment xmlns:tp="http://www.plazi.org/taxpub"><tp:treatment-meta><mixed-citation publication-type="journal"><person-group><name><surname>Williams</surname><given-names>Gary C.</given-names></name></person-group><article-title>New taxa and revisionary systematics of alcyonacean octocorals from the Pacific coast of North America (Cnidaria, Anthozoa)</article-title><source>Zookeys</source><day>3</day><month>4</month><year>2013</year><volume>2013</volume><issue>283</issue><fpage>15</fpage><lpage>42</lpage><pub-id pub-id-type="doi">10.3897/zookeys.283.4803</pub-id></mixed-citation></tp:treatment-meta><tp:nomenclature><label>Genus</label><tp:taxon-name>
                            <tp:taxon-name-part taxon-name-part-type="genus">Chromoplexaura</tp:taxon-name-part>
                        <object-id xmlns:xlink="http://www.w3.org/1999/xlink" xlink:type="simple">urn:lsid:zoobank.org:act:72A0D6D2-C439-4B23-875A-1AAEF04B4C2E</object-id>
								<object-id xmlns:xlink="http://www.w3.org/1999/xlink" xlink:type="simple">http://species-id.net/wiki/Chromoplexaura</object-id>
								</tp:taxon-name><tp:taxon-status xmlns:xlink="http://www.w3.org/1999/xlink" xlink:type="simple">gen. n.</tp:taxon-status><xref ref-type="fig" rid="F12">Figures 12</xref><xref ref-type="fig" rid="F13"/><xref ref-type="fig" rid="F14"/><xref ref-type="fig" rid="F15"/><xref ref-type="fig" rid="F16"/><xref ref-type="fig" rid="F17">–17</xref><xref ref-type="fig" rid="F19">, 19</xref></tp:nomenclature><tp:treatment-sec sec-type="Generic diagnosis"><title>Generic diagnosis.</title><p>Plexaurid gorgonians. Colonies tall, erect, planar. Branching lateral from single basal stem. Upper branches relatively sparse, slender, elongate, mostly slightly curved. Retracted polyps as numerous low rounded protuberances all round surfaces of branches and stem. Sclerites mostly robust spindles and radiates, some ellipsoid to sub-spherical in shape.</p></tp:treatment-sec><tp:treatment-sec sec-type="Type species"><title>Type species.</title><p><italic><tp:taxon-name>Euplexaura marki</tp:taxon-name></italic> Kükenthal, 1913.</p></tp:treatment-sec><tp:treatment-sec sec-type="Etymology"><title>Etymology.</title><p>The generic name is derived from the Greek <italic>chroma</italic> (color), and the gorgonian generic name <italic><tp:taxon-name>Plexaura</tp:taxon-name></italic>, in reference to the vivid color of the colonies.</p></tp:treatment-sec><tp:treatment-sec sec-type="Systematics and phylogenetic assessment"><title>Systematics and phylogenetic assessment.</title><p>The genus <italic><tp:taxon-name>Euplexaura</tp:taxon-name></italic> (<xref ref-type="fig" rid="F12">Figures 12D</xref><xref ref-type="fig" rid="F18">, 18</xref>) is an Indo-Pacific genus (eastern Africa to the central Pacific) of 37 named species (<xref ref-type="bibr" rid="B28">Ofwegen 2012a</xref>), with the number of valid species not determined. The surface coenenchyme contains numerous robust ovoid to subspherical sclerites (<xref ref-type="bibr" rid="B10">Fabricius and Alderslade 2001</xref>). All sclerites are colorless. Since <italic><tp:taxon-name>Euplexaura marki</tp:taxon-name></italic> differs in these several respects to the genus to which is was originally described, a new genus is here named to accommodate it.</p><p>A comparison is also warranted between <italic><tp:taxon-name>Chromoplexaura</tp:taxon-name></italic> and two plexaurid genera that share some superficial similarities – <italic><tp:taxon-name>Thesea</tp:taxon-name></italic> with 31 described species from the Atlantic Ocean (<xref ref-type="bibr" rid="B8">Deichmann 1936</xref>: 110; <xref ref-type="bibr" rid="B15">Humann and DeLoach 2002</xref>: 78; <xref ref-type="bibr" rid="B31">Ofwegen 2012d</xref>), and <italic><tp:taxon-name>Swiftia</tp:taxon-name></italic> with 14 described species from the Atlantic and eastern Pacific (<xref ref-type="bibr" rid="B8">Deichmann 1936</xref>: 185; <xref ref-type="bibr" rid="B11">Goldberg 2001</xref>: 100; <xref ref-type="bibr" rid="B15">Humann and DeLoach 2002</xref>: 65; <xref ref-type="bibr" rid="B30">Ofwegen 2012c</xref>). It is yet to be determined if the Pacific species presently allocated to <italic><tp:taxon-name>Swiftia</tp:taxon-name></italic> do indeed belong to that genus or another one. The polyps of <italic><tp:taxon-name>Swiftia</tp:taxon-name></italic> emanate from calyx-like protuberances, and both <italic><tp:taxon-name>Thesea</tp:taxon-name></italic> and <italic><tp:taxon-name>Swiftia</tp:taxon-name></italic> have a preponderance of narrow/elongate to robust spindles. The sclerite complements of both genera are composed mostly of spindles with few to no radiates present. On the other hand, the sclerite complement of <italic><tp:taxon-name>Chromoplexaura</tp:taxon-name></italic> is comprised primarily of radiates and variably-shaped spindles.</p><p>Forty five genera of the holaxonian family <tp:taxon-name>Plexauridae</tp:taxon-name> are currently considered valid (<xref ref-type="bibr" rid="B37">Williams and Cairns 2011</xref>). Molecular phylogenetic studies have shown that the resolution necessary to produce a molecular phylogeny of the octocorals is lacking at present, due to slow rate of mitochondrial gene changes and a paucity of markers necessary to distinguish some taxa. Regarding future research, it is anticipated that ITS2 sequence data will produce improvements regarding better resolution and more credible results (<xref ref-type="bibr" rid="B22">McFadden et al. 2006</xref>, <xref ref-type="bibr" rid="B23">McFadden et al. 2010</xref>, <xref ref-type="bibr" rid="B39">Wirshing et al. 2005</xref>).</p><p>Currently, the evidence based on molecular data does not support the family as being a monophyletic one, but rather has shown many genera dispersed throughout <!--PageBreak--><!--PageBreak--><!--PageBreak-->richly-populated phylogenetic trees, and do not exhibit close affinities as a group. In some cases, plexaurid genera have even appeared associated with genera in other families (<xref ref-type="bibr" rid="B22">McFadden et al. 2006</xref>; <xref ref-type="bibr" rid="B39">Wirshing et al. 2005</xref>). At present, it is therefore not possible to produce a plausible topology of phylogenetic relationships for such genera as <italic><tp:taxon-name>Euplexaura</tp:taxon-name></italic>, <italic><tp:taxon-name>Swiftia</tp:taxon-name></italic>, <italic><tp:taxon-name>Thesea</tp:taxon-name></italic> and <italic><tp:taxon-name>Chromoplexaura</tp:taxon-name></italic> gen. n.</p><fig id="F12" position="float" orientation="portrait"><label>Figure 12.</label><caption><p>Plexaurid gorgonians, entire colonies. <bold>A, C</bold> <italic><tp:taxon-name>Chromoplexaura marki</tp:taxon-name></italic> (CAS 173222) <bold>B, F, G</bold> <italic><tp:taxon-name>Chromoplexaura marki</tp:taxon-name></italic> (CAS 096746) <bold>D</bold> <italic><tp:taxon-name>Euplexaura</tp:taxon-name></italic> sp. (CAS 107595.) <bold>E</bold> <italic><tp:taxon-name>Chromoplexaura marki</tp:taxon-name></italic> (CAS 168895). Scale bars = 50 mm.</p></caption><graphic xmlns:xlink="http://www.w3.org/1999/xlink" xlink:href="ZooKeys-283-015-g012.jpg" position="float" orientation="portrait" xlink:type="simple"/></fig><fig id="F13" position="float" orientation="portrait"><label>Figure 13.</label><caption><p><italic><tp:taxon-name>Chromoplexaura marki</tp:taxon-name></italic>, two living colonies <italic>in situ</italic>. <bold>A</bold> Detail of two gorgonians <bold>B</bold> Wide angle view showing the area inhabited by the colonies. Rittenburg Bank, Gulf of the Farallones National Marine Sanctuary, California, 83 m depth. Photo courtesy: NOAA (National Oceanic and Atmospheric Administration).</p></caption><graphic xmlns:xlink="http://www.w3.org/1999/xlink" xlink:href="ZooKeys-283-015-g013.jpg" position="float" orientation="portrait" xlink:type="simple"/></fig><fig id="F14" position="float" orientation="portrait"><label>Figure 14.</label><caption><p><italic><tp:taxon-name>Chromoplexaura marki</tp:taxon-name></italic> (CAS 096746). Scanning electron micrographs of coenenchymal sclerites. Scale bar = 0.04 mm.</p></caption><graphic xmlns:xlink="http://www.w3.org/1999/xlink" xlink:href="ZooKeys-283-015-g014.jpg" position="float" orientation="portrait" xlink:type="simple"/></fig><fig id="F15" position="float" orientation="portrait"><label>Figure 15.</label><caption><p><italic><tp:taxon-name>Chromoplexaura marki</tp:taxon-name></italic> (CAS 096746). Scanning electron micrographs of coenenchymal sclerites. Scale bar = 0.04 mm.</p></caption><graphic xmlns:xlink="http://www.w3.org/1999/xlink" xlink:href="ZooKeys-283-015-g015.jpg" position="float" orientation="portrait" xlink:type="simple"/></fig><fig id="F16" position="float" orientation="portrait"><label>Figure 16.</label><caption><p><italic><tp:taxon-name>Chromoplexaura marki</tp:taxon-name></italic> (CAS 168895). Scanning electron micrographs of the polyp sclerites. Scale bar = 0.04 mm.</p></caption><graphic xmlns:xlink="http://www.w3.org/1999/xlink" xlink:href="ZooKeys-283-015-g016.jpg" position="float" orientation="portrait" xlink:type="simple"/></fig><fig id="F17" position="float" orientation="portrait"><label>Figure 17.</label><caption><p><italic><tp:taxon-name>Chromoplexaura marki</tp:taxon-name></italic>. Variation in sclerite form. <bold>A, B, D, E, F, H, L, M</bold> (CAS 096766) <bold>C, G, I, J, K</bold> (CAS 173222). Scale bar = 0.10 mm.</p></caption><graphic xmlns:xlink="http://www.w3.org/1999/xlink" xlink:href="ZooKeys-283-015-g017.jpg" position="float" orientation="portrait" xlink:type="simple"/></fig><fig id="F18" position="float" orientation="portrait"><label>Figure 18.</label><caption><p><italic><tp:taxon-name>Euplexaura</tp:taxon-name></italic> sp. (CAS 107595). <bold>A, B, D</bold> Coenenchymal sclerites <bold>C, E</bold> Polyp sclerites. Scale bar = 0.10 mm.</p></caption><graphic xmlns:xlink="http://www.w3.org/1999/xlink" xlink:href="ZooKeys-283-015-g018.jpg" position="float" orientation="portrait" xlink:type="simple"/></fig><!--PageBreak--><p><bold>Key to the genera <italic><tp:taxon-name>Chromoplexaua</tp:taxon-name></italic> and <italic><tp:taxon-name>Euplexaura</tp:taxon-name></italic></bold></p><table-wrap content-type="key" position="anchor" orientation="portrait"><table><tbody><tr><td rowspan="1" colspan="1">1a</td><td rowspan="1" colspan="1">Colony color red, formed by permanent red coloration of sclerites. Sclerites are mostly radiates and spindles, &lt;0.10–0.25 mm long. One species, temperate Eastern Pacific (California to Oregon)</td><td rowspan="1" colspan="1"><italic><tp:taxon-name>Chromoplexaura</tp:taxon-name></italic></td></tr><tr><td rowspan="1" colspan="1">1b</td><td rowspan="1" colspan="1">Colony color highly variable, often formed by alcohol-soluble pigments, sclerites colorless. Sclerites are robust ovals to subsperoids and plump spindles, <underline>&gt;</underline>0.10–0.30 mm long. Approximately 36 described species, tropical Indo-West Pacific (East Africa to Western Pacific)</td><td rowspan="1" colspan="1"><italic><tp:taxon-name>Euplexaura</tp:taxon-name></italic></td></tr><!--PageBreak--></tbody></table></table-wrap></tp:treatment-sec><tp:treatment-sec><!--Section generated to contain objects referenced in tp:taxon-treatment.--><fig id="F19" position="float" orientation="portrait"><label>Figure 19.</label><caption><p>Map of the North American Pacific coast showing collecting localities for <italic><tp:taxon-name>Cryptophyton jedsmithi</tp:taxon-name></italic> sp. n. (<bold>*</bold>), <italic><tp:taxon-name>Cryptophyton goddardi</tp:taxon-name></italic> (●), <italic><tp:taxon-name>Chromoplexaura marki</tp:taxon-name></italic> (▲), and <italic><tp:taxon-name>Gersemia lambi</tp:taxon-name></italic> sp. n. (■). Arrows designate type localities.</p></caption><graphic xmlns:xlink="http://www.w3.org/1999/xlink" xlink:href="ZooKeys-283-015-g019.jpg" position="float" orientation="portrait" xlink:type="simple"/></fig></tp:treatment-sec><ref-list><ref id="B28"><mixed-citation xmlns:xlink="http://www.w3.org/1999/xlink" xlink:type="simple"><person-group><name name-style="western"><surname>Ofwegen</surname><given-names>L van</given-names></name></person-group> (<year>2012a</year>)<source><italic>Euplexaura</italic> Verrill, 1869. Accessed through: World Register of Marine Species at <ext-link ext-link-type="uri" xlink:href="http://www.marinespecies.org/aphia.php?p=taxdetails&amp;id=156103" xlink:type="simple">http://www.marinespecies.org/aphia.php?p=taxdetails&amp;id=156103</ext-link>  on 2013–01–15.</source></mixed-citation></ref><ref id="B10"><mixed-citation xmlns:xlink="http://www.w3.org/1999/xlink" xlink:type="simple"><person-group><name name-style="western"><surname>Fabricius</surname><given-names>K</given-names></name><name name-style="western"><surname>Alderslade</surname><given-names>P</given-names></name></person-group> (<year>2001</year>)<source> Soft corals and sea fans – a comprehensive guide to the tropical shallow-water genera of the Central-West Pacific, the Indian Ocean and the Red Sea.</source><publisher-name>Australian Institute of Marine Science</publisher-name>, <publisher-loc>Townsville</publisher-loc>, <lpage>264</lpage> pp.</mixed-citation></ref><ref id="B8"><mixed-citation xmlns:xlink="http://www.w3.org/1999/xlink" xlink:type="simple"><person-group><name name-style="western"><surname>Deichmann</surname><given-names>E</given-names></name></person-group> (<year>1936</year>)<article-title> The Alcyonaria of the western part of the Atlantic Ocean.</article-title><source>Memoirs of the Museum of Comparative Zoology, Harvard </source><volume>53</volume>: <fpage>1</fpage>-<lpage>317</lpage>.</mixed-citation></ref><ref id="B15"><mixed-citation xmlns:xlink="http://www.w3.org/1999/xlink" xlink:type="simple"><person-group><name name-style="western"><surname>Humann</surname><given-names>P</given-names></name><name name-style="western"><surname>Deloach</surname><given-names>N</given-names></name></person-group> (<year>2002</year>)<source> Reef coral identification, Florida Caribbean Bahamas, including marine plants (second edition).</source><publisher-name>New World Publications, Jacksonville</publisher-name>, <publisher-loc>Florida</publisher-loc>, <lpage>217</lpage> pp.</mixed-citation></ref><ref id="B31"><mixed-citation xmlns:xlink="http://www.w3.org/1999/xlink" xlink:type="simple"><person-group><name name-style="western"><surname>Ofwegen</surname><given-names>L van</given-names></name></person-group> (<year>2012d</year>)<source><italic>Thesea</italic> Duchassaing &amp; Michelotti, 1860. Accessed through: World Register of Marine Species at <ext-link ext-link-type="uri" xlink:href="http://www.marinespecies.org/aphia.php?p=taxdetails&amp;id=156103" xlink:type="simple">http://www.marinespecies.org/aphia.php?p=taxdetails&amp;id=156103</ext-link>  on 2013–01–15.</source></mixed-citation></ref><ref id="B11"><mixed-citation xmlns:xlink="http://www.w3.org/1999/xlink" xlink:type="simple"><person-group><name name-style="western"><surname>Goldberg</surname><given-names>WM</given-names></name></person-group> (<year>2001</year>)<article-title> The sclerites and geographic distribution of the gorgonian <italic>Swiftia exserta</italic> (Coelenterata: Octocorallia: Holaxonia).</article-title><source>Bulletin of the Biological Society of Washington </source><volume>10</volume>: <fpage>100</fpage>-<lpage>109</lpage>.</mixed-citation></ref><ref id="B30"><mixed-citation xmlns:xlink="http://www.w3.org/1999/xlink" xlink:type="simple"><person-group><name name-style="western"><surname>Ofwegen</surname><given-names>L van</given-names></name></person-group> (<year>2012c</year>)<source><italic>Swiftia</italic> Duchassaing &amp; Michelotti, 1860. Accessed through: World Register of Marine Species at <ext-link ext-link-type="uri" xlink:href="http://www.marinespecies.org/aphia.php?p=taxdetails&amp;id=156103" xlink:type="simple">http://www.marinespecies.org/aphia.php?p=taxdetails&amp;id=156103</ext-link>  on 2013–01–15.</source></mixed-citation></ref><ref id="B37"><mixed-citation xmlns:xlink="http://www.w3.org/1999/xlink" xlink:type="simple"><person-group><name name-style="western"><surname>Williams</surname><given-names>GC</given-names></name><name name-style="western"><surname>Cairns</surname><given-names>SD</given-names></name></person-group> (<year>2011</year>)<source> Systematic list of octocoral genera. Accessed through: Octocoral Research Center at <ext-link ext-link-type="uri" xlink:href="http://researcharchive.calacademy.org/research/izg/orc_home.html" xlink:type="simple">http://researcharchive.calacademy.org/research/izg/orc_home.html</ext-link>  on 2013–01–15.</source></mixed-citation></ref><ref id="B22"><mixed-citation xmlns:xlink="http://www.w3.org/1999/xlink" xlink:type="simple"><person-group><name name-style="western"><surname>McFadden</surname><given-names>CS</given-names></name><name name-style="western"><surname>France</surname><given-names>SC</given-names></name><name name-style="western"><surname>Sánchez</surname><given-names>JA</given-names></name><name name-style="western"><surname>Alderslade</surname><given-names>P</given-names></name></person-group> (<year>2006</year>)<article-title> A molecular phylogenetic analysis of the Octocorallia (Cnidaria: Anthozoa) based on mitochondrial protein-coding sequences.</article-title><source>Molecular Phylogenetics and Evolution, </source><volume>41</volume>: <fpage>513</fpage>-<lpage>527</lpage>. doi: <ext-link ext-link-type="uri" xlink:href="http://dx.doi.org/10.1016/j.ympev.2006.06.010" xlink:type="simple">10.1016/j.ympev.2006.06.010</ext-link></mixed-citation></ref><ref id="B23"><mixed-citation xmlns:xlink="http://www.w3.org/1999/xlink" xlink:type="simple"><person-group><name name-style="western"><surname>McFadden</surname><given-names>CS</given-names></name><name name-style="western"><surname>Sánchez</surname><given-names>JA</given-names></name><name name-style="western"><surname>France</surname><given-names>SC</given-names></name></person-group> (<year>2010</year>)<article-title> Molecular phylogenetic insights into the evolution of Octocorallia: a review.</article-title><source>Integrative and Comparative Biology </source><volume>50</volume> (<issue>3</issue>): <fpage>389</fpage>-<lpage>410</lpage>. doi: <ext-link ext-link-type="uri" xlink:href="http://dx.doi.org/10.1093/icb/icq056" xlink:type="simple">10.1093/icb/icq056</ext-link></mixed-citation></ref><ref id="B39"><mixed-citation xmlns:xlink="http://www.w3.org/1999/xlink" xlink:type="simple"><person-group><name name-style="western"><surname>Wirshing</surname><given-names>HH</given-names></name><name name-style="western"><surname>Messing</surname><given-names>CG</given-names></name><name name-style="western"><surname>Douady</surname><given-names>CJ</given-names></name><name name-style="western"><surname>Reed</surname><given-names>J</given-names></name><name name-style="western"><surname>Stanhope</surname><given-names>MJ</given-names></name><name name-style="western"><surname>Shivij</surname><given-names>MS</given-names></name></person-group> (<year>2005</year>)<article-title> Molecular evidence for multiple lineages in the gorgonian family Plexauridae (Anthozoa: Octocorallia).</article-title><source>Marine Biology </source><volume>147</volume>: <fpage>497</fpage>-<lpage>508</lpage>. doi: <ext-link ext-link-type="uri" xlink:href="http://dx.doi.org/10.1007/s00227-005-1592-y" xlink:type="simple">10.1007/s00227-005-1592-y</ext-link></mixed-citation></ref></ref-list></tp:taxon-treatment>
