# Supplementary material for: New taxa and revisionary systematics of alcyonacean octocorals from the Pacific coast of North America (Cnidaria, Anthozoa)
Source: Zookeys. 2013 Apr 3;(283):15–42. doi: 10.3897/zookeys.283.4803 (PMC3677362; doi:10.3897/zookeys.283.4803)
Supplement: XML Treatment for Chromoplexaura marki [file zookeys.283.4803-treatment5.xml]

<!DOCTYPE tp:taxon-treatment
  PUBLIC "-//TaxonX//DTD Taxonomic Treatment Publishing DTD v0 20100105//EN" "tax-treatment-NSO.dtd">
<tp:taxon-treatment xmlns:tp="http://www.plazi.org/taxpub"><tp:treatment-meta><mixed-citation publication-type="journal"><person-group><name><surname>Williams</surname><given-names>Gary C.</given-names></name></person-group><article-title>New taxa and revisionary systematics of alcyonacean octocorals from the Pacific coast of North America (Cnidaria, Anthozoa)</article-title><source>Zookeys</source><day>3</day><month>4</month><year>2013</year><volume>2013</volume><issue>283</issue><fpage>15</fpage><lpage>42</lpage><pub-id pub-id-type="doi">10.3897/zookeys.283.4803</pub-id></mixed-citation></tp:treatment-meta><tp:nomenclature><tp:taxon-name>
                            <tp:taxon-name-part taxon-name-part-type="genus">Chromoplexaura</tp:taxon-name-part>
                            <tp:taxon-name-part taxon-name-part-type="species">marki</tp:taxon-name-part>
                        <object-id xmlns:xlink="http://www.w3.org/1999/xlink" xlink:type="simple">http://species-id.net/wiki/Chromoplexaura_marki</object-id>
								</tp:taxon-name><tp:taxon-authority>(Kükenthal, 1913)</tp:taxon-authority><xref ref-type="fig" rid="F12">Figures 12</xref><xref ref-type="fig" rid="F13"/><xref ref-type="fig" rid="F14"/><xref ref-type="fig" rid="F15"/><xref ref-type="fig" rid="F16"/><xref ref-type="fig" rid="F17">–17</xref></tp:nomenclature><tp:treatment-sec sec-type="Synonymy"><title>Synonymy.</title><p><italic><tp:taxon-name>Euplexaura marki</tp:taxon-name></italic> <xref ref-type="bibr" rid="B16">Kükenthal 1913</xref>: 266; <xref ref-type="bibr" rid="B17">Kükenthal 1924</xref>: 93–94; <xref ref-type="bibr" rid="B28">Ofwegen 2012a</xref>.</p></tp:treatment-sec><tp:treatment-sec sec-type="Material examined"><title>Material examined.</title><p>CAS 096746, California, Monterey Carmel Bay off San Jose Creek Beach (Monastery Beach), 38 m depth, 20 May 1962, coll. Dennis Sullivan, five <!--PageBreak-->whole colonies. CAS 173222, California, Monterey Bay, Carmel Bay (Monterey Bay Marine Sanctuary), 32 m depth, 22 September 2010, coll. Karen Grimmer, two whole colonies. CAS 168895, California, (Gulf of the Farallones National Marine Sanctuary, Rittenburg Bank), 85 m depth, 8 October 2012, coll. National Oceanic and Atmospheric Administration, one whole colony.</p></tp:treatment-sec><tp:treatment-sec sec-type="Description"><title>Description.</title><p><italic>Colonial morphology</italic> (<xref ref-type="fig" rid="F12">Figures 12</xref>–<xref ref-type="fig" rid="F13">13</xref>): The predominantly proteinaceous central axis has a hollow core. The main stem above the holdfast varies from 50–120 mm in length. The ultimate branches measure 10–115 mm in length by 2.5 –4.0 mm wide. The distal extremities are acute to rounded and often slightly swollen compared to the uniform width of the rest of the branches.</p><p><italic>Polyps</italic> (<xref ref-type="fig" rid="F12">Figures 12</xref>–<xref ref-type="fig" rid="F13">13</xref>). Most of the polyps are fully retractile and form low rounded to hemispherical protuberances that are distributed on all sides of the branches. Some polyps are partially exserted and are &lt;1.0 mm in width. Autozooid walls with <!--PageBreak-->eight longitudinal rows of densely-set, more-or-less <italic>en chevron</italic> sclerites that give rise to narrow points in the middle of each tentacle.</p><p><italic>Sclerites</italic> (<xref ref-type="fig" rid="F14">Figures 14</xref><xref ref-type="fig" rid="F15"/><xref ref-type="fig" rid="F16"/><xref ref-type="fig" rid="F17">–17</xref>). The coenenchymal sclerites are radiates, robust spindles, and ovoid forms with highly variable tuberculation, 0.06-0.24 mm in length (<xref ref-type="fig" rid="F14">Figures 14</xref><xref ref-type="fig" rid="F15">, 15</xref><xref ref-type="fig" rid="F17">, 17A–E, G–J</xref>). Some are robust and subspherical to ellipsoid with numerous and less well-pronounced tubercles. The sclerites of the polyp wall and points are heavily tuberculated spindles and rods, 0.04 mm–0.09 mm in length (<xref ref-type="fig" rid="F16">Figures 16</xref>; <xref ref-type="fig" rid="F17">17F, K, L, M</xref>).</p><p><italic>Color</italic> (<xref ref-type="fig" rid="F12">Figures 12</xref><xref ref-type="fig" rid="F13">–13</xref>). The color of the colonies is similar in life or preserved, the coenenchyme is uniformly- colored orange-red to vivid red, while the exsert polyps are <!--PageBreak-->white (<xref ref-type="fig" rid="F11">Figure 11E</xref>). The coenenchymal sclerites are red-orange, while the polyp wall and points sclerites are colorless.</p><p><italic>Distribution</italic> (<xref ref-type="fig" rid="F19">Figure 19</xref>): Central Oregon to southern California; 9 to at least 90 m depth.</p><p><italic>Biology and associated species</italic>. Several of the colonies in lot 096746, have enlargements on the branches that resemble gall-like growths, which contain epizoic barnacles of the genus <italic><tp:taxon-name>Conopea</tp:taxon-name></italic> (pers. comm., R. Van Syoc, California Academy of Sciences).</p><fig id="F19" position="float" orientation="portrait"><label>Figure 19.</label><caption><p>Map of the North American Pacific coast showing collecting localities for <italic><tp:taxon-name>Cryptophyton jedsmithi</tp:taxon-name></italic> sp. n. (<bold>*</bold>), <italic><tp:taxon-name>Cryptophyton goddardi</tp:taxon-name></italic> (●), <italic><tp:taxon-name>Chromoplexaura marki</tp:taxon-name></italic> (▲), and <italic><tp:taxon-name>Gersemia lambi</tp:taxon-name></italic> sp. n. (■). Arrows designate type localities.</p></caption><graphic xmlns:xlink="http://www.w3.org/1999/xlink" xlink:href="ZooKeys-283-015-g019.jpg" position="float" orientation="portrait" xlink:type="simple"/></fig></tp:treatment-sec><tp:treatment-sec><!--Section generated to contain objects referenced in tp:taxon-treatment.--><fig id="F12" position="float" orientation="portrait"><label>Figure 12.</label><caption><p>Plexaurid gorgonians, entire colonies. <bold>A, C</bold> <italic><tp:taxon-name>Chromoplexaura marki</tp:taxon-name></italic> (CAS 173222) <bold>B, F, G</bold> <italic><tp:taxon-name>Chromoplexaura marki</tp:taxon-name></italic> (CAS 096746) <bold>D</bold> <italic><tp:taxon-name>Euplexaura</tp:taxon-name></italic> sp. (CAS 107595.) <bold>E</bold> <italic><tp:taxon-name>Chromoplexaura marki</tp:taxon-name></italic> (CAS 168895). Scale bars = 50 mm.</p></caption><graphic xmlns:xlink="http://www.w3.org/1999/xlink" xlink:href="ZooKeys-283-015-g012.jpg" position="float" orientation="portrait" xlink:type="simple"/></fig><fig id="F13" position="float" orientation="portrait"><label>Figure 13.</label><caption><p><italic><tp:taxon-name>Chromoplexaura marki</tp:taxon-name></italic>, two living colonies <italic>in situ</italic>. <bold>A</bold> Detail of two gorgonians <bold>B</bold> Wide angle view showing the area inhabited by the colonies. Rittenburg Bank, Gulf of the Farallones National Marine Sanctuary, California, 83 m depth. Photo courtesy: NOAA (National Oceanic and Atmospheric Administration).</p></caption><graphic xmlns:xlink="http://www.w3.org/1999/xlink" xlink:href="ZooKeys-283-015-g013.jpg" position="float" orientation="portrait" xlink:type="simple"/></fig><fig id="F14" position="float" orientation="portrait"><label>Figure 14.</label><caption><p><italic><tp:taxon-name>Chromoplexaura marki</tp:taxon-name></italic> (CAS 096746). Scanning electron micrographs of coenenchymal sclerites. Scale bar = 0.04 mm.</p></caption><graphic xmlns:xlink="http://www.w3.org/1999/xlink" xlink:href="ZooKeys-283-015-g014.jpg" position="float" orientation="portrait" xlink:type="simple"/></fig><fig id="F15" position="float" orientation="portrait"><label>Figure 15.</label><caption><p><italic><tp:taxon-name>Chromoplexaura marki</tp:taxon-name></italic> (CAS 096746). Scanning electron micrographs of coenenchymal sclerites. Scale bar = 0.04 mm.</p></caption><graphic xmlns:xlink="http://www.w3.org/1999/xlink" xlink:href="ZooKeys-283-015-g015.jpg" position="float" orientation="portrait" xlink:type="simple"/></fig><fig id="F16" position="float" orientation="portrait"><label>Figure 16.</label><caption><p><italic><tp:taxon-name>Chromoplexaura marki</tp:taxon-name></italic> (CAS 168895). Scanning electron micrographs of the polyp sclerites. Scale bar = 0.04 mm.</p></caption><graphic xmlns:xlink="http://www.w3.org/1999/xlink" xlink:href="ZooKeys-283-015-g016.jpg" position="float" orientation="portrait" xlink:type="simple"/></fig><fig id="F17" position="float" orientation="portrait"><label>Figure 17.</label><caption><p><italic><tp:taxon-name>Chromoplexaura marki</tp:taxon-name></italic>. Variation in sclerite form. <bold>A, B, D, E, F, H, L, M</bold> (CAS 096766) <bold>C, G, I, J, K</bold> (CAS 173222). Scale bar = 0.10 mm.</p></caption><graphic xmlns:xlink="http://www.w3.org/1999/xlink" xlink:href="ZooKeys-283-015-g017.jpg" position="float" orientation="portrait" xlink:type="simple"/></fig><fig id="F11" position="float" orientation="portrait"><label>Figure 11.</label><caption><p><italic><tp:taxon-name>Gersemia lambi</tp:taxon-name></italic> sp. n. Scanning electron micrographs of stalk sclerites. Scale bar = 0.04 mm.</p></caption><graphic xmlns:xlink="http://www.w3.org/1999/xlink" xlink:href="ZooKeys-283-015-g011.jpg" position="float" orientation="portrait" xlink:type="simple"/></fig></tp:treatment-sec><ref-list><ref id="B16"><mixed-citation xmlns:xlink="http://www.w3.org/1999/xlink" xlink:type="simple"><person-group><name name-style="western"><surname>Kükenthal</surname><given-names>W</given-names></name></person-group> (<year>1913</year>)<article-title> Über die Alcyonarienfauna Californiens und ihre tiergeographischen Beziehungen.</article-title><source>Zoologische Jahrbucher (Systematik) </source><volume>35</volume> (<issue>2</issue>): <fpage>219</fpage>-<lpage>270</lpage>.</mixed-citation></ref><ref id="B17"><mixed-citation xmlns:xlink="http://www.w3.org/1999/xlink" xlink:type="simple"><person-group><name name-style="western"><surname>Kükenthal</surname><given-names>W</given-names></name></person-group> (<year>1924</year>)<source> Gorgonaria. Das Tierreich 47, 1–478. Berlin and Leipzig, Walter de Gruyter &amp; Co.</source></mixed-citation></ref><ref id="B28"><mixed-citation xmlns:xlink="http://www.w3.org/1999/xlink" xlink:type="simple"><person-group><name name-style="western"><surname>Ofwegen</surname><given-names>L van</given-names></name></person-group> (<year>2012a</year>)<source><italic>Euplexaura</italic> Verrill, 1869. Accessed through: World Register of Marine Species at <ext-link ext-link-type="uri" xlink:href="http://www.marinespecies.org/aphia.php?p=taxdetails&amp;id=156103" xlink:type="simple">http://www.marinespecies.org/aphia.php?p=taxdetails&amp;id=156103</ext-link>  on 2013–01–15.</source></mixed-citation></ref></ref-list></tp:taxon-treatment>
